# Supplementary material for: Sphenophorus levis Behavior Studies: Evaluating Insect Attractiveness or Repellency to One Insecticide Treatment and Assessing Nocturnal Insect Activity and Location Pattern
Source: Insects. 2023 Feb 18;14(2):205. doi: 10.3390/insects14020205 (PMC9962633; doi:10.3390/insects14020205)
Supplement: Supplementary file 1 [file insects-14-00205-s001.zip]

Archive with 2 entries (2 files):
- Supplementary Video S2.MP4
- Supplementary Video S1.MP4
